# Supplementary material for: High- vs. Low-Intensity Statin Therapy and Changes in Coronary Artery Calcification Density after One Year
Source: J Clin Med. 2023 Jan 6;12(2):476. doi: 10.3390/jcm12020476 (PMC9867203; doi:10.3390/jcm12020476)
Supplement: Supplementary file 1 [file jcm-12-00476-s001.zip]

Archive with 1 entries (1 files):
- jcm-2105893-supplementary.pdf
